# Supplementary material for: Review of the mite genus Krantzolaspina Datta & Bhattacharjee (Mesostigmata, Parholaspididae) with re-description of K. angustatus comb. nov. (Ishikawa) from Indonesia
Source: Zookeys. 2020 Nov 25;997:47–68. doi: 10.3897/zookeys.997.54262 (PMC7710693; doi:10.3897/zookeys.997.54262)
Supplement: XML Treatment for Krantzolaspina [file zookeys.997.54262-treatment1.xml]

<!DOCTYPE tp:taxon-treatment
  PUBLIC "-//TaxonX//DTD Taxonomic Treatment Publishing DTD v0 20100105//EN" "tax-treatment-NSO.dtd">
<tp:taxon-treatment xmlns:tp="http://www.plazi.org/taxpub"><tp:treatment-meta><kwd-group><label>Taxon classification</label><kwd><named-content xmlns:xlink="http://www.w3.org/1999/xlink" content-type="kingdom">Animalia</named-content></kwd><kwd><named-content xmlns:xlink="http://www.w3.org/1999/xlink" content-type="order">Mesostigmata</named-content></kwd><kwd><named-content xmlns:xlink="http://www.w3.org/1999/xlink" content-type="family">Parholaspididae</named-content></kwd></kwd-group><mixed-citation publication-type="journal"><person-group><name><surname>Quintero-Gutiérrez</surname><given-names>Edwin Javier</given-names></name><name><surname>Sandmann</surname><given-names>Dorothee</given-names></name><name><surname>Cómbita-Heredia</surname><given-names>Orlando</given-names></name><name><surname>Klarner</surname><given-names>Bernhard</given-names></name><name><surname>Widyastuti</surname><given-names>Rahayu</given-names></name><name><surname>Scheu</surname><given-names>Stefan</given-names></name></person-group><article-title>Review of the mite genus <italic><tp:taxon-name><tp:taxon-name-part taxon-name-part-type="genus" reg="Krantzolaspina">Krantzolaspina</tp:taxon-name-part></tp:taxon-name></italic> Datta &amp; Bhattacharjee (<tp:taxon-name><tp:taxon-name-part taxon-name-part-type="order">Mesostigmata</tp:taxon-name-part></tp:taxon-name>, <tp:taxon-name><tp:taxon-name-part taxon-name-part-type="family">Parholaspididae</tp:taxon-name-part></tp:taxon-name>) with re-description of <italic><tp:taxon-name><tp:taxon-name-part taxon-name-part-type="genus" reg="Krantzolaspina">K.</tp:taxon-name-part> <tp:taxon-name-part taxon-name-part-type="species" reg="angustatus">angustatus</tp:taxon-name-part></tp:taxon-name></italic> comb. nov. (Ishikawa) from Indonesia</article-title><source>Zookeys</source><day>25</day><month>11</month><year>2020</year><volume>997</volume><fpage>47</fpage><lpage>68</lpage><pub-id pub-id-type="doi">10.3897/zookeys.997.54262</pub-id></mixed-citation></tp:treatment-meta><tp:nomenclature><label>Genus</label><tp:taxon-name><object-id xmlns:xlink="http://www.w3.org/1999/xlink" content-type="arpha" xlink:type="simple">07C1C085-A989-52BD-BF3E-1E85096A10EA</object-id>
              <tp:taxon-name-part taxon-name-part-type="genus" reg="Krantzolaspina">Krantzolaspina</tp:taxon-name-part>
            </tp:taxon-name><tp:taxon-authority>Datta &amp; Bhattacharjee</tp:taxon-authority><tp:nomenclature-citation-list><tp:nomenclature-citation><tp:taxon-name>
                  <tp:taxon-name-part taxon-name-part-type="genus" reg="Krantzolaspina">Krantzolaspina</tp:taxon-name-part>
                </tp:taxon-name><comment>Datta &amp; Bhattacharjee, 1989: 411.</comment></tp:nomenclature-citation></tp:nomenclature-citation-list></tp:nomenclature><tp:treatment-sec sec-type="type species" id="SECID0E5BAE"><title>Type species.</title><p><italic><tp:taxon-name><tp:taxon-name-part taxon-name-part-type="genus" reg="Krantzolaspina">Krantzolaspina</tp:taxon-name-part> <tp:taxon-name-part taxon-name-part-type="species" reg="rebatii">rebatii</tp:taxon-name-part></tp:taxon-name></italic> Datta &amp; Bhattacharjee, 1989.</p></tp:treatment-sec><tp:treatment-sec sec-type="diagnosis" id="SECID0EPCAE"><title>Diagnosis.</title><p><bold><italic>Female</italic>.</bold> Dorsal shield entire, usually bearing 32–36 pairs of setae. Presternal area with two pairs of free presternal platelets. Sternometasternal shield well-defined, bearing four pairs of setae. Genitiventrianal shield, bearing four pairs of setae: one pair of genital setae <italic>st5</italic> and three pairs of preanal setae (<italic>Zv1</italic> and <italic>Jv1–2</italic>) in addition to circumanal setae. Podal-peritrematal shield free from genitiventrianal shield. Epistome with long median projection and with lateral margins serrate. Cheliceral movable digit with a pair of unequal plumose arthrodial brushes and no arthrodial corona or with a single plumose arthrodial brush and a fringed arthrodial corona. Palp trochanter with a small spur-like process near its ventral base (not palpfemur as in the original description); palptarsal claw three-tined. Pretarsus I reduced or absent, pretarsi II–IV well-developed. Chaetotaxy of femur-genu-tibia of legs I: 13-12-12; II: 11-11-10; III: 6-8-8; IV: 6-8-8.</p><p><bold><italic>Male</italic>.</bold> Unknown.</p></tp:treatment-sec><tp:treatment-sec sec-type="description" id="SECID0EHDAE"><title>Description.</title><p><bold><italic>Female</italic>.</bold><italic>Dorsal idiosoma</italic>. Dorsal shield 340–561 <abbrev xmlns:xlink="http://www.w3.org/1999/xlink" xlink:title="micrometres" id="ABBRID0EUDAE" xlink:type="simple">μm</abbrev> long, broad anteriorly, gradually tapering posteriorly, anterior margin almost straight/truncate, partially covering idiosoma, leaving with the lateral and posterior margins of the soft integument broadly or narrowly exposed; shield mostly reticulate. Dorsal shield hypotrichous, bearing 32 (<italic>J5</italic> and <italic>S5</italic> slightly pilose in <italic><tp:taxon-name><tp:taxon-name-part taxon-name-part-type="genus" reg="Krantzolaspina">K.</tp:taxon-name-part> <tp:taxon-name-part taxon-name-part-type="species" reg="angustatus">angustatus</tp:taxon-name-part></tp:taxon-name></italic> comb. nov.) or 36 pairs of smooth setae, most setae long and of similar length. Unsclerotised cuticle with 10–15 pairs of <italic>r</italic>, <italic>R</italic> and/or <italic>UR</italic> setae combined, smooth and moderately long (<italic>UR</italic> setae slightly pilose in <italic><tp:taxon-name><tp:taxon-name-part taxon-name-part-type="genus" reg="Krantzolaspina">K.</tp:taxon-name-part> <tp:taxon-name-part taxon-name-part-type="species" reg="angustatus">angustatus</tp:taxon-name-part></tp:taxon-name></italic>).</p><p><italic>Ventral idiosoma</italic>. All setae aciculate, smooth and relatively long (except <italic>Jv4</italic>–<italic>5</italic>, <italic>Zv4</italic>–<italic>5</italic> pilose in <italic><tp:taxon-name><tp:taxon-name-part taxon-name-part-type="genus" reg="Krantzolaspina">K.</tp:taxon-name-part> <tp:taxon-name-part taxon-name-part-type="species" reg="angustatus">angustatus</tp:taxon-name-part></tp:taxon-name></italic>). Tritosternum with a pair of free pilose laciniae. Presternal area with two pairs of free, well-sclerotised presternal platelets. Sternometasternal shield well defined, longer than wide. Shield with posterior and anterior margin concave, partially smooth, reticulate or punctate (anterior and lateral margins ornamented in <italic><tp:taxon-name><tp:taxon-name-part taxon-name-part-type="genus" reg="Krantzolaspina">K.</tp:taxon-name-part> <tp:taxon-name-part taxon-name-part-type="species" reg="angustatus">angustatus</tp:taxon-name-part></tp:taxon-name></italic>), bearing four pairs of setae <italic>st1</italic>–<italic>4</italic> and three pairs of poroids <italic>iv1</italic>–<italic>3</italic>. Peritrematal shield well-developed, broad, anteriorly free and posteriorly fused with developed podal shield; two pairs of poroids (<italic>id7</italic>, <italic>ip</italic>) and one pair of gland pores (<italic><abbrev xmlns:xlink="http://www.w3.org/1999/xlink" xlink:title="gland pores" id="ABBRID0EJGAE" xlink:type="simple">gdp</abbrev></italic>) posterior to stigma; Genitiventrianal shield longer than wide, reticulate, flask-shaped; cribrum developed. Soft opisthogastric cuticle with 6–7 pairs of setae; never hypertrichous. Metapodal platelets present or absent.</p><p><italic>Gnathosoma</italic>. Subcapitulum with the corniculi well sclerotised, elongated and horn-like. Internal malae bifurcate, well separated from each other, densely fimbriated on outer margin and with apices slightly shorter than corniculi. Deutosternal groove with multidentate transverse rows, subcapitular setae smooth and aciculate, <italic>h1</italic>–<italic>h3</italic> often longer than <italic>h2</italic> and <italic>pc.</italic> Surface posterolaterad to seta <italic>pc</italic> with a pointed spine-like process or absent (simply flat). Epistome with a median projection and lateral margins irregularly serrate or may be smooth. Chelicera chelate-dentate; movable digit often bearing two teeth. A setiform pilus dentilus; smooth dorsal cheliceral seta, dorsal lyrifissure, a pair of unequal plumose arthrodial brushes or one plumose arthrodial brush and a narrow fringed arthrodial corona at base of the movable digit are present. Palp trochanter with a small pointed spine-like process in the ventral surface and with setae <italic>v1</italic> and <italic>v2</italic> slightly thickened and long, in contrast with setae of the other palp segments; palp tarsal claw three-tined.</p><p><italic>Legs</italic> chaetotaxy as in diagnosis (see above).</p><p><bold><italic>Male.</italic></bold> Unknown.</p></tp:treatment-sec></tp:taxon-treatment>
