# Supplementary material for: Review of the mite genus Krantzolaspina Datta & Bhattacharjee (Mesostigmata, Parholaspididae) with re-description of K. angustatus comb. nov. (Ishikawa) from Indonesia
Source: Zookeys. 2020 Nov 25;997:47–68. doi: 10.3897/zookeys.997.54262 (PMC7710693; doi:10.3897/zookeys.997.54262)
Supplement: XML Treatment for Krantzolaspina angustatus [file zookeys.997.54262-treatment2.xml]

<!DOCTYPE tp:taxon-treatment
  PUBLIC "-//TaxonX//DTD Taxonomic Treatment Publishing DTD v0 20100105//EN" "tax-treatment-NSO.dtd">
<tp:taxon-treatment xmlns:tp="http://www.plazi.org/taxpub"><tp:treatment-meta><kwd-group><label>Taxon classification</label><kwd><named-content xmlns:xlink="http://www.w3.org/1999/xlink" content-type="kingdom">Animalia</named-content></kwd><kwd><named-content xmlns:xlink="http://www.w3.org/1999/xlink" content-type="order">Mesostigmata</named-content></kwd><kwd><named-content xmlns:xlink="http://www.w3.org/1999/xlink" content-type="family">Parholaspididae</named-content></kwd></kwd-group><mixed-citation publication-type="journal"><person-group><name><surname>Quintero-Gutiérrez</surname><given-names>Edwin Javier</given-names></name><name><surname>Sandmann</surname><given-names>Dorothee</given-names></name><name><surname>Cómbita-Heredia</surname><given-names>Orlando</given-names></name><name><surname>Klarner</surname><given-names>Bernhard</given-names></name><name><surname>Widyastuti</surname><given-names>Rahayu</given-names></name><name><surname>Scheu</surname><given-names>Stefan</given-names></name></person-group><article-title>Review of the mite genus <italic><tp:taxon-name><tp:taxon-name-part taxon-name-part-type="genus" reg="Krantzolaspina">Krantzolaspina</tp:taxon-name-part></tp:taxon-name></italic> Datta &amp; Bhattacharjee (<tp:taxon-name><tp:taxon-name-part taxon-name-part-type="order">Mesostigmata</tp:taxon-name-part></tp:taxon-name>, <tp:taxon-name><tp:taxon-name-part taxon-name-part-type="family">Parholaspididae</tp:taxon-name-part></tp:taxon-name>) with re-description of <italic><tp:taxon-name><tp:taxon-name-part taxon-name-part-type="genus" reg="Krantzolaspina">K.</tp:taxon-name-part> <tp:taxon-name-part taxon-name-part-type="species" reg="angustatus">angustatus</tp:taxon-name-part></tp:taxon-name></italic> comb. nov. (Ishikawa) from Indonesia</article-title><source>Zookeys</source><day>25</day><month>11</month><year>2020</year><volume>997</volume><fpage>47</fpage><lpage>68</lpage><pub-id pub-id-type="doi">10.3897/zookeys.997.54262</pub-id></mixed-citation></tp:treatment-meta><tp:nomenclature><tp:taxon-name><object-id xmlns:xlink="http://www.w3.org/1999/xlink" content-type="arpha" xlink:type="simple">BDCE6B4D-4C1A-5EED-95E1-5FEC2B8DB383</object-id>
              <tp:taxon-name-part taxon-name-part-type="genus" reg="Krantzolaspina">Krantzolaspina</tp:taxon-name-part>
              <tp:taxon-name-part taxon-name-part-type="species" reg="angustatus">angustatus</tp:taxon-name-part>
            </tp:taxon-name><tp:taxon-authority>(Ishikawa, 1987)</tp:taxon-authority><tp:taxon-status xmlns:xlink="http://www.w3.org/1999/xlink" xlink:type="simple">comb. nov.</tp:taxon-status><tp:nomenclature-citation-list><tp:nomenclature-citation><tp:taxon-name>
                  <tp:taxon-name-part taxon-name-part-type="genus" reg="Proparholaspulus">Proparholaspulus</tp:taxon-name-part> <tp:taxon-name-part taxon-name-part-type="species" reg="angustatus">angustatus</tp:taxon-name-part></tp:taxon-name><comment>– Ishikawa, 1987a: 82; <xref ref-type="bibr" rid="B41">Kadkhodae et al., 2013</xref>: 131.</comment></tp:nomenclature-citation><tp:nomenclature-citation><tp:taxon-name>
                  <tp:taxon-name-part taxon-name-part-type="genus" reg="Indutolaelaps">Indutolaelaps</tp:taxon-name-part> <tp:taxon-name-part taxon-name-part-type="species" reg="jiroftensis">jiroftensis</tp:taxon-name-part></tp:taxon-name><comment><xref ref-type="bibr" rid="B24">Hajizadeh et al., 2017</xref><bold>syn. nov.</bold></comment></tp:nomenclature-citation></tp:nomenclature-citation-list></tp:nomenclature><tp:treatment-sec sec-type="diagnosis" id="SECID0EUJAE"><title>Diagnosis</title><p><bold>. <italic>Female.</italic></bold> Dorsal shield entire, mostly reticulate (except the anteromedial region which is smooth), partially covering the idiosoma, broad anteriorly and posteriorly narrowing; shield bearing 32 pairs of setae, most setae moderately long and smooth, except <italic>j1</italic>–<italic>2</italic> and <italic>z1</italic> which are slightly shorter and setae <italic>S5</italic> and <italic>Z5</italic> slightly pilose. Unsclerotised lateral cuticle of the idiosoma with a total of 15 pairs of smooth setae of similar length, except five pairs of <italic>UR</italic> setae slightly pilose, the pairs of setae <italic>r6</italic> and <italic>R1</italic> slightly shorter than <italic>r5</italic>–<italic>7</italic> plus seven pairs of <italic>UR</italic> setae. In the idiosoma ventre, all setae aciculate and smooth, except <italic>JV4</italic>–<italic>5</italic> and <italic>ZV4</italic>–<italic>5</italic> which are pilose. Presternal area with two pairs of free and presternal platelets. Sternometasternal shield mostly reticulate and covered by semi-rounded cells in the lateral margins, bearing four pairs of setae. Peritrematal shield anteriorly free, fused to the sternometasternal shield between coxae I–III, posteriorly fused with the parapodal shield and extended beyond posterior margin of the coxae IV, region of peritrematal + parapodal shield reticulate and covered by some semi-rounded cells; peritreme extending between coxae I–II at level of <italic>st1</italic>. Genitiventrianal shield longer than wide, reticulate, flask-shaped and bearing four pairs of setae <italic>st5</italic>, <italic>JV1–3</italic>, as well as three circumanal setae <italic>pa</italic> and <italic>po.</italic> Soft opisthogastric ventral cuticle with six pairs of setae <italic>JV4</italic>–<italic>5</italic>, <italic>ZV2</italic>–<italic>5</italic>. Metapodal platelets free, small and elliptical in shape. Deutosternal groove with six transverse rows, surface of the gnathosoma with pointed spine-like process similar to the ventral surface of the palp trochanter. Epistome with median projection bifurcate or trifurcate distally, lateral edges finely and irregularly serrate. Cheliceral digit movable and fixed with four and two teeth, respectively, base of movable digit with a plumose arthrodial brush and a narrow fringed arthrodial corona. Palp tarsal claw three-tined. Pretarsus I reduced or absent and pretarsi II–IV with pretarsi well-developed.</p><p><bold><italic>Male</italic>.</bold> Unknown.</p><p><bold><italic>Female</italic></bold> (Figs <xref ref-type="fig" rid="F1">1</xref>–<xref ref-type="fig" rid="F6">6</xref>) (<italic>n = 6</italic>). <italic>Idiosomal dorsum</italic> (Fig. <xref ref-type="fig" rid="F1">1</xref>). 541–611 <abbrev xmlns:xlink="http://www.w3.org/1999/xlink" xlink:title="micrometres" id="ABBRID0EMMAE" xlink:type="simple">μm</abbrev> long, 287–372 <abbrev xmlns:xlink="http://www.w3.org/1999/xlink" xlink:title="micrometres" id="ABBRID0EQMAE" xlink:type="simple">μm</abbrev> wide. <bold>Dorsal shield</bold> 514–536 <abbrev xmlns:xlink="http://www.w3.org/1999/xlink" xlink:title="micrometres" id="ABBRID0EWMAE" xlink:type="simple">μm</abbrev> long, 219–239 <abbrev xmlns:xlink="http://www.w3.org/1999/xlink" xlink:title="micrometres" id="ABBRID0E1MAE" xlink:type="simple">μm</abbrev> wide (at level between <italic>r2</italic>–3), entire and broad anteriorly with the anterior margin slightly straight and posteriorly narrowing, covering partially the idiosoma with the lateral and posterior margins of soft integument broadly exposed, most surface of the shield reticulate, but smooth on the dorsocentral region between the bases of <italic>z1</italic> and <italic>J2</italic>. Dorsal shield bearing 32 pairs of setae of similar length and shape, most setae relatively long (36–46 <abbrev xmlns:xlink="http://www.w3.org/1999/xlink" xlink:title="micrometres" id="ABBRID0EENAE" xlink:type="simple">μm</abbrev>) and smooth, except <italic>j1</italic>–<italic>2</italic> and <italic>z1</italic> slightly shorter (31–35 <abbrev xmlns:xlink="http://www.w3.org/1999/xlink" xlink:title="micrometres" id="ABBRID0EONAE" xlink:type="simple">μm</abbrev>) and the setae <italic>S5</italic> and <italic>Z5</italic> slightly pilose (Fig. <xref ref-type="fig" rid="F1">1</xref>). <bold>Podonotal region</bold> with 17 pairs of setae <italic>j1</italic>–<italic>6</italic>, <italic>z1</italic>–<italic>2</italic>, <italic>z4</italic>–<italic>6</italic>, <italic>s2</italic>, <italic>s6</italic>, <italic>r2</italic>–<italic>5</italic> and 10 pairs of poroids, including three pairs of glands <italic>gd1</italic>–<italic>2</italic> and <italic>gd4</italic>. <bold>Opisthonotal region</bold> with 15 pairs of setae <italic>J1</italic>–<italic>5</italic>, <italic>Z1</italic>–<italic>5</italic>, <italic>S1–5</italic> and 10 pairs of poroids, including two glands <italic>gd8</italic> and <italic>gd9</italic>. <bold>Unsclerotised lateral cuticle</bold> bearing a total of 15 pairs of smooth setae of similar length (38–44 <abbrev xmlns:xlink="http://www.w3.org/1999/xlink" xlink:title="micrometres" id="ABBRID0EIPAE" xlink:type="simple">μm</abbrev>) except five pairs of <italic>UR</italic> setae slightly pilose (Fig. <xref ref-type="fig" rid="F1">1</xref>); the pairs of setae <italic>r6</italic> and <italic>R1</italic> slightly shorter than <italic>r5</italic>–<italic>7</italic> and the six pairs of <italic>UR</italic> setae (two of them on the ventral side); a pair of lyrifissures (<italic>Rp</italic>) present between <italic>R3</italic> and <italic>R4.</italic></p><fig id="F1" position="float" orientation="portrait"><object-id xmlns:xlink="http://www.w3.org/1999/xlink" content-type="doi" xlink:type="simple">10.3897/zookeys.997.54262.figure1</object-id><object-id xmlns:xlink="http://www.w3.org/1999/xlink" content-type="arpha" xlink:type="simple">17DAC162-5293-5AF6-9B7E-4ECD2BEDEB32</object-id><label>Figure 1.</label><caption><p><italic><tp:taxon-name><tp:taxon-name-part taxon-name-part-type="genus" reg="Krantzolaspina">Krantzolaspina</tp:taxon-name-part> <tp:taxon-name-part taxon-name-part-type="species" reg="angustatus">angustatus</tp:taxon-name-part></tp:taxon-name></italic> comb. nov., adult female. Dorsal idiosoma.</p></caption><graphic xmlns:xlink="http://www.w3.org/1999/xlink" xlink:href="zookeys-997-047-g001.jpg" position="float" orientation="portrait" xlink:type="simple" id="oo_479381.jpg"><uri content-type="original_file" xlink:type="simple">https://binary.pensoft.net/fig/479381</uri></graphic></fig><p><italic>Idiosomal venter</italic> (Figs <xref ref-type="fig" rid="F2">2</xref>, <xref ref-type="fig" rid="F3">3A–C</xref>). All setae aciculate and smooth, except <italic>Jv4</italic>–<italic>5</italic>, <italic>Zv4</italic>–<italic>5</italic> which are pilose (Fig. <xref ref-type="fig" rid="F2">2</xref>). <bold>Tritosternum</bold> (Fig. <xref ref-type="fig" rid="F2">2</xref>) with columnar base and pair of free pilose laciniae. <bold>Presternal area</bold> bearing two pairs of free, well-sclerotised, transversely aligned and presternal platelets <italic>ppl</italic> (Figs <xref ref-type="fig" rid="F2">2</xref>, <xref ref-type="fig" rid="F3">3A–C</xref>), with transversal lineae over surface. <bold>Sternometasternal shield</bold> (Figs <xref ref-type="fig" rid="F2">2</xref>, <xref ref-type="fig" rid="F3">3A–C</xref>) 202–209 <abbrev xmlns:xlink="http://www.w3.org/1999/xlink" xlink:title="micrometres" id="ABBRID0ENSAE" xlink:type="simple">μm</abbrev> long, 104–110 <abbrev xmlns:xlink="http://www.w3.org/1999/xlink" xlink:title="micrometres" id="ABBRID0ERSAE" xlink:type="simple">μm</abbrev> wide (at level of <italic>st2</italic>) well-defined, reticulate and covered by semi-rounded cells in the lateral margins, posteriomedial area smooth beyond to the setae <italic>st3</italic>; anterior and posterior shield margin concave, bearing four pairs of setae <italic>st1</italic>–<italic>st4</italic> (36–41) and three pairs <italic>iv1</italic>–<italic>3</italic> of slit-like poroids; <italic>iv1</italic> larger than <italic>iv2</italic>–<italic>3</italic>, the latter rounded. <bold>Peritrematal shield</bold> (Fig. <xref ref-type="fig" rid="F2">2</xref>) broad, anteriorly free, fused to the exopodal shield (distinctly more sclerotised), to sternometasternal shield between the coxae I–III and posteriorly with the well-developed parapodal shield; shield extended beyond the posterior margin of the coxa IV, this area reticulate and covered by some semi-rounded cells; two pairs of poroids (<italic>id7</italic>, <italic>ip</italic>) and one pair of gland pores (<italic><abbrev xmlns:xlink="http://www.w3.org/1999/xlink" xlink:title="gland pores" id="ABBRID0ESTAE" xlink:type="simple">gdp</abbrev></italic>) discernible. Peritreme extending anteriorly between coxae I–II, at level of seta <italic>st1</italic>. <bold>Genitiventrianal shield</bold> (Figs <xref ref-type="fig" rid="F2">2</xref>, <xref ref-type="fig" rid="F3">3A–C</xref>) 246–264 <abbrev xmlns:xlink="http://www.w3.org/1999/xlink" xlink:title="micrometres" id="ABBRID0ECUAE" xlink:type="simple">μm</abbrev> long × 127–135 <abbrev xmlns:xlink="http://www.w3.org/1999/xlink" xlink:title="micrometres" id="ABBRID0EGUAE" xlink:type="simple">μm</abbrev> wide, reticulate and flask-shaped; shield with four pairs of setae <italic>st5</italic> 35–37 (slit-like poroids <italic>iv5</italic> on unsclerotised cuticle and posterolaterad of <italic>st5</italic>) <italic>ZV1</italic>, <italic>JV1</italic>–<italic>2</italic> 39–42 additionally to the circumanal setae <italic>pa</italic> and <italic>po</italic>, paranal setae <italic>po</italic> (27–29) aligned with anterior margin of anal opening, postanal seta shorter <italic>po</italic> (15–17); gland opening <italic>gv3</italic> on posterolaterad shield margins, at level slightly anterior to paranal setae, cribrum well-developed. Soft opisthogastric cuticle with seven pairs of setae <italic>JV3</italic>–<italic>5</italic>, <italic>ZV2</italic>–<italic>5</italic> (39–40) and three poroids, including one (<italic>ivp</italic>). <bold>Metapodal</bold> (Fig. <xref ref-type="fig" rid="F2">2</xref>; <italic>met</italic>) platelets free, small and suboval.</p><fig id="F2" position="float" orientation="portrait"><object-id xmlns:xlink="http://www.w3.org/1999/xlink" content-type="doi" xlink:type="simple">10.3897/zookeys.997.54262.figure2</object-id><object-id xmlns:xlink="http://www.w3.org/1999/xlink" content-type="arpha" xlink:type="simple">D747C3C0-3074-512B-8DF7-ACFE3334F956</object-id><label>Figure 2.</label><caption><p><italic><tp:taxon-name><tp:taxon-name-part taxon-name-part-type="genus" reg="Krantzolaspina">Krantzolaspina</tp:taxon-name-part> <tp:taxon-name-part taxon-name-part-type="species" reg="angustatus">angustatus</tp:taxon-name-part></tp:taxon-name></italic> comb. nov., adult female. Ventral idiosoma.</p></caption><graphic xmlns:xlink="http://www.w3.org/1999/xlink" xlink:href="zookeys-997-047-g002.jpg" position="float" orientation="portrait" xlink:type="simple" id="oo_479382.jpg"><uri content-type="original_file" xlink:type="simple">https://binary.pensoft.net/fig/479382</uri></graphic></fig><fig id="F3" position="float" orientation="portrait"><object-id xmlns:xlink="http://www.w3.org/1999/xlink" content-type="doi" xlink:type="simple">10.3897/zookeys.997.54262.figure3</object-id><object-id xmlns:xlink="http://www.w3.org/1999/xlink" content-type="arpha" xlink:type="simple">19E88D37-2A4B-5540-9D48-8487414D7908</object-id><label>Figure 3.</label><caption><p><italic><tp:taxon-name><tp:taxon-name-part taxon-name-part-type="genus" reg="Krantzolaspina">Krantzolaspina</tp:taxon-name-part> <tp:taxon-name-part taxon-name-part-type="species" reg="angustatus">angustatus</tp:taxon-name-part></tp:taxon-name></italic> comb. nov., adult female. Ventral idiosoma showing the sternometasternal, genitiventrianal and parapodal shield. <bold>A</bold> Holotype of <italic><tp:taxon-name><tp:taxon-name-part taxon-name-part-type="genus" reg="Krantzolaspina">Krantzolaspina</tp:taxon-name-part> <tp:taxon-name-part taxon-name-part-type="species" reg="angustatus">angustatus</tp:taxon-name-part></tp:taxon-name></italic><bold>B</bold> Paratype of <italic><tp:taxon-name><tp:taxon-name-part taxon-name-part-type="genus" reg="Indutolaelaps">Indutolaelaps</tp:taxon-name-part> <tp:taxon-name-part taxon-name-part-type="species" reg="jiroftensis">jiroftensis</tp:taxon-name-part></tp:taxon-name></italic> syn. nov., photos by Raphael Castilho <bold>C</bold> New material from Indonesia.</p></caption><graphic xmlns:xlink="http://www.w3.org/1999/xlink" xlink:href="zookeys-997-047-g003.jpg" position="float" orientation="portrait" xlink:type="simple" id="oo_479383.jpg"><uri content-type="original_file" xlink:type="simple">https://binary.pensoft.net/fig/479383</uri></graphic></fig><p><italic>Gnathosoma</italic> (Fig. <xref ref-type="fig" rid="F4">4A–L</xref>). <bold>Subcapitulum</bold> (Fig. <xref ref-type="fig" rid="F4">4A–C</xref>): corniculi well sclerotised, elongated and horn-like slightly shorter than cheliceral movable digit. Internal malae bifurcate, totally separated from each other, densely fimbriated on outer margin and with apices slightly shorter than corniculi. Deutosternal groove with six transverse rows denticles, each bearing 8–21 denticles and distal row smooth, with lateral ridges each side of the 2<sup>nd</sup> and 3<sup>rd</sup> row; subcapitular setae smooth and aciculate, <italic>h1</italic> 51–54 and <italic>h3</italic> 40–43 longer than <italic>h2</italic> 34–37 and <italic>pc</italic> 17–20. Surface posterolaterad to seta <italic>pc</italic> with a minute or a small spine-like process (Fig. <xref ref-type="fig" rid="F4">4A–C</xref>). Epistome (Fig. <xref ref-type="fig" rid="F4">4D–F</xref>) with a median projection bifurcate or trifurcate distally, lateral edges finely and irregularly serrate. <bold>Cheliceral</bold> (Fig. <xref ref-type="fig" rid="F4">4G–I</xref>) fixed digit (106–111) with four teeth (most proximal small and most distal inserted subapically) plus one distal hook-like tooth and a setiform <italic>pilus dentilus</italic>; dorsal and anti-axial lyrifissures present as well as dorsal setae smooth; movable digit (97–103) with two teeth directed backwards and one distal hook-like tooth, base of the movable digit with a plumose arthrodial brush (44–48) (Fig. <xref ref-type="fig" rid="F4">4I</xref>, see arrow) much shorter than movable digit and a narrow fringed arthrodial corona which is only discernible ventrally. <bold>Palp</bold> (Fig. <xref ref-type="fig" rid="F5">5</xref>) with normal chaetotaxy for <tp:taxon-name><tp:taxon-name-part taxon-name-part-type="family">Parholaspididae</tp:taxon-name-part></tp:taxon-name>, with 2-5-6-14-15 setae on trochanter-femur-genu-tibia-tarsus; palptrochanter almost twice longer than palpfemur, with a small pointed spine-like process on the ventral surface (Figs <xref ref-type="fig" rid="F4">4J–L</xref>, <xref ref-type="fig" rid="F5">5</xref>; see arrow) and setae <italic>v1</italic>–2 thickened and long, in contrast to the setae of the other palp segments; palpfemur <italic>al</italic> thickened, palpgenu with setae <italic>al1</italic>–2 thickened and spatulate distally. Palp tarsal claw three-tined, medial tine conspicuous distally spatulate.</p><fig id="F4" position="float" orientation="portrait"><object-id xmlns:xlink="http://www.w3.org/1999/xlink" content-type="doi" xlink:type="simple">10.3897/zookeys.997.54262.figure4</object-id><object-id xmlns:xlink="http://www.w3.org/1999/xlink" content-type="arpha" xlink:type="simple">85E90D91-A21D-529E-B3A0-9E4042E38592</object-id><label>Figure 4.</label><caption><p><italic><tp:taxon-name><tp:taxon-name-part taxon-name-part-type="genus" reg="Krantzolaspina">Krantzolaspina</tp:taxon-name-part> <tp:taxon-name-part taxon-name-part-type="species" reg="angustatus">angustatus</tp:taxon-name-part></tp:taxon-name></italic> comb. nov., adult female, Gnathosomal structures. Holotype (Left); <italic><tp:taxon-name><tp:taxon-name-part taxon-name-part-type="genus" reg="Indutolaelaps">Indutolaelaps</tp:taxon-name-part> <tp:taxon-name-part taxon-name-part-type="species" reg="jiroftensis">jiroftensis</tp:taxon-name-part></tp:taxon-name></italic> syn. nov. (Middle), photos by Raphael Castilho; New material from Indonesia (Right). <bold>A–C</bold> Subcapitulum <bold>D–F</bold> Epistome <bold>G–I</bold> Chelicera <bold>J–L</bold> Palp trochanter with a ventral spine-like process.</p></caption><graphic xmlns:xlink="http://www.w3.org/1999/xlink" xlink:href="zookeys-997-047-g004.jpg" position="float" orientation="portrait" xlink:type="simple" id="oo_479384.jpg"><uri content-type="original_file" xlink:type="simple">https://binary.pensoft.net/fig/479384</uri></graphic></fig><fig id="F5" position="float" orientation="portrait"><object-id xmlns:xlink="http://www.w3.org/1999/xlink" content-type="doi" xlink:type="simple">10.3897/zookeys.997.54262.figure5</object-id><object-id xmlns:xlink="http://www.w3.org/1999/xlink" content-type="arpha" xlink:type="simple">5208544D-9210-5B8E-9E5F-08AF0BA01E6C</object-id><label>Figure 5.</label><caption><p><italic><tp:taxon-name><tp:taxon-name-part taxon-name-part-type="genus" reg="Krantzolaspina">Krantzolaspina</tp:taxon-name-part> <tp:taxon-name-part taxon-name-part-type="species" reg="angustatus">angustatus</tp:taxon-name-part></tp:taxon-name></italic> comb. nov., adult female. Palp, note the ventral spine-like process in palptrochanter.</p></caption><graphic xmlns:xlink="http://www.w3.org/1999/xlink" xlink:href="zookeys-997-047-g005.jpg" position="float" orientation="portrait" xlink:type="simple" id="oo_479385.jpg"><uri content-type="original_file" xlink:type="simple">https://binary.pensoft.net/fig/479385</uri></graphic></fig><p><italic>Legs</italic> (Fig. <xref ref-type="fig" rid="F6">6A–D</xref>) lengths (in <abbrev xmlns:xlink="http://www.w3.org/1999/xlink" xlink:title="micrometres" id="ABBRID0ES3AE" xlink:type="simple">μm</abbrev>): I (Fig. <xref ref-type="fig" rid="F6">6A</xref>): 573–625, II (Fig. <xref ref-type="fig" rid="F6">6B</xref>) 461–495, III (Fig. <xref ref-type="fig" rid="F6">6C</xref>) 396–421, IV (Fig. <xref ref-type="fig" rid="F6">6D</xref>) 550–575. The leg chaetotaxy/setation—Coxae: I 2 (0, 0/1, 0/1, 0); II: 2 (0, 0/1, 0/1, 0); III: 2 (0, 0/1, 0/1, 0); IV: 1 (0, 0/0, 0/1, 0); trochanters: I: 6 (1, 0/1,1/2, 1); II: 5 (1, 0/1, 0/2, 1); III: 5 (1, 1/1, 0/2, 0); IV: 5 (1, 1/1, 0/2, 0); femora: I: 13 (2, 3/1, 2/3, 2); II: 11 (2, 3/1, 2/2, 1); III: 6 (1, 2/1, 1/0, 1): IV: 6 (1, 2/1, 1/0, 1); genua: I: 12 (2, 3/2, 2/1, 2); II: 10(2, 2/1, 2/1, 2); III: 8 (2, 2/1, 2/1, 1); IV: 8 (2, 2/1, 2/0, 1); tibia: I: 12 (2, 3/2, 2/1, 2); II: 10 (2, 2/1, 2/1, 2); III: 8 (2, 1/1, 2/1, 1); IV: 8 (2, 1/1, 2/1, 1); tarsi I: not counted, II: 18; III: 18; IV: 18. Pretarsus I reduced or absent and pretarsi II–IV well-developed, including a pair of claws and a pulvillus. Legs with all setae aciculate and smooth, most setae are relatively long, except leg III which has comparatively shorter setae, tarsi I–IV which have longest and thicker setae than leg segments especially tarsus IV and a set of very short setae as follows: <italic>ad</italic> in trochanter I, <italic>av</italic> and <italic>ad<sub>2</sub></italic> and <italic>al<sub>2</sub></italic> in femur I, <italic>ad<sub>2</sub></italic>–<italic><sub>3</sub></italic> in femur II, <italic>al<sub>1</sub></italic>–<italic><sub>2</sub></italic> in genu II, <italic>pl</italic> and <italic>pd</italic> in femur IV and <italic>pl</italic> in genu IV.</p><fig id="F6" position="float" orientation="portrait"><object-id xmlns:xlink="http://www.w3.org/1999/xlink" content-type="doi" xlink:type="simple">10.3897/zookeys.997.54262.figure6</object-id><object-id xmlns:xlink="http://www.w3.org/1999/xlink" content-type="arpha" xlink:type="simple">5086F6F5-8AAC-5995-9FAA-5C149C01B962</object-id><label>Figure 6.</label><caption><p><italic><tp:taxon-name><tp:taxon-name-part taxon-name-part-type="genus" reg="Krantzolaspina">Krantzolaspina</tp:taxon-name-part> <tp:taxon-name-part taxon-name-part-type="species" reg="angustatus">angustatus</tp:taxon-name-part></tp:taxon-name></italic> comb. nov., adult female. <bold>A–D</bold> Legs I–IV, respectively. Coxae I–IV in the Fig. <xref ref-type="fig" rid="F2">2</xref>.</p></caption><graphic xmlns:xlink="http://www.w3.org/1999/xlink" xlink:href="zookeys-997-047-g006.jpg" position="float" orientation="portrait" xlink:type="simple" id="oo_479386.jpg"><uri content-type="original_file" xlink:type="simple">https://binary.pensoft.net/fig/479386</uri></graphic></fig><p><bold><italic>Male.</italic></bold> Unknown.</p></tp:treatment-sec><tp:treatment-sec sec-type="material" id="SECID0EL6AE"><title>Material examined and depository.</title><p>• 1♀ Holotype at <abbrev xmlns:xlink="http://www.w3.org/1999/xlink" content-type="institution" xlink:title="National Science Museum Natural History" id="ABBRID0ER6AE" xlink:type="simple">NSMT</abbrev> (<abbrev xmlns:xlink="http://www.w3.org/1999/xlink" content-type="institution" xlink:title="National Science Museum Natural History" id="ABBRID0EW6AE" xlink:type="simple">NSMT</abbrev>-Ac 9805) collected in Philippines, Palawan Islands, Olanguan Valley, between Puerto Princesa and Roxas, on litter of tropical forest. •16♀ vouchers at <named-content xmlns:xlink="http://www.w3.org/1999/xlink" content-type="dwc:institutional_code" xlink:type="simple">ESALQ</named-content> collected in Iran, Kerman Province on soil and litter at the base of <italic><tp:taxon-name><tp:taxon-name-part taxon-name-part-type="genus" reg="Medicago">Medicago</tp:taxon-name-part> <tp:taxon-name-part taxon-name-part-type="species" reg="sativa">sativa</tp:taxon-name-part></tp:taxon-name></italic> (<tp:taxon-name><tp:taxon-name-part taxon-name-part-type="family">Fabaceae</tp:taxon-name-part></tp:taxon-name>) and <italic><tp:taxon-name><tp:taxon-name-part taxon-name-part-type="genus" reg="Citrus">Citrus</tp:taxon-name-part> <tp:taxon-name-part taxon-name-part-type="species" reg="sinensis">sinensis</tp:taxon-name-part></tp:taxon-name></italic> (<tp:taxon-name><tp:taxon-name-part taxon-name-part-type="family">Rutaceae</tp:taxon-name-part></tp:taxon-name>). New material from Indonesia, Sumatra, Jambi Province, Bukit Duabelas region, upper soil layer (0–3 cm) of oil palm plantation, research site BO2b, <named-content xmlns:xlink="http://www.w3.org/1999/xlink" content-type="dwc:verbatimCoordinates" xlink:type="simple"><named-content content-type="geo-json" specific-use="{&#34;type&#34;:&#34;Point&#34;,&#34;coordinates&#34;:[102.791861,-2.075556]}" id="NCID0EEBAG" xlink:type="simple">2°04'32.0"S, 102°47'30.7"E</named-content></named-content>, 83.74 m a.s.l. 6♀ on slides as follows: • 1♀ deposited at LIPI (<abbrev xmlns:xlink="http://www.w3.org/1999/xlink" content-type="institution" xlink:title="Ohio State Acarology Collection" id="ABBRID0EJBAG" xlink:type="simple">OSAL</abbrev> 00124840); • 1♀ deposited at <named-content xmlns:xlink="http://www.w3.org/1999/xlink" content-type="dwc:institutional_code" xlink:type="simple">SMNG</named-content> (<abbrev xmlns:xlink="http://www.w3.org/1999/xlink" content-type="institution" xlink:title="Ohio State Acarology Collection" id="ABBRID0ETBAG" xlink:type="simple">OSAL</abbrev> 00124839 <named-content xmlns:xlink="http://www.w3.org/1999/xlink" content-type="dwc:institutional_code" xlink:type="simple">SMNG</named-content> 2020/62099). • 2♀ deposited at <abbrev xmlns:xlink="http://www.w3.org/1999/xlink" content-type="institution" xlink:title="Ohio State Acarology Collection" id="ABBRID0E4BAG" xlink:type="simple">OSAL</abbrev> (<abbrev xmlns:xlink="http://www.w3.org/1999/xlink" content-type="institution" xlink:title="Ohio State Acarology Collection" id="ABBRID0ECCAG" xlink:type="simple">OSAL</abbrev> 00124841, 00124842). • 2♀ deposited at <named-content xmlns:xlink="http://www.w3.org/1999/xlink" content-type="dwc:institutional_code" xlink:type="simple">ANIC</named-content> (<abbrev xmlns:xlink="http://www.w3.org/1999/xlink" content-type="institution" xlink:title="Ohio State Acarology Collection" id="ABBRID0EMCAG" xlink:type="simple">OSAL</abbrev> 00124843, 00124844). 10♀ in alcohol, as follows: • 2♀ deposited at LIPI, • 3♀ deposited at <named-content xmlns:xlink="http://www.w3.org/1999/xlink" content-type="dwc:institutional_code" xlink:type="simple">SMNG</named-content>, • 2♀ deposited at <abbrev xmlns:xlink="http://www.w3.org/1999/xlink" content-type="institution" xlink:title="Ohio State Acarology Collection" id="ABBRID0EWCAG" xlink:type="simple">OSAL</abbrev> and • 3♀ deposited at <named-content xmlns:xlink="http://www.w3.org/1999/xlink" content-type="dwc:institutional_code" xlink:type="simple">ANIC</named-content>. All specimens were collected in November 2013 by B. Klarner. Additional photos of the species are deposited in Ecotaxonomy database at <ext-link xmlns:xlink="http://www.w3.org/1999/xlink" xlink:type="simple" ext-link-type="uri" xlink:href="http://www.ecotaxonomy.org">www.ecotaxonomy.org</ext-link> (ECOTAX_ID: 434549).</p></tp:treatment-sec><tp:treatment-sec sec-type="Differential diagnosis" id="SECID0EFDAG"><title>Differential diagnosis.</title><p><italic><tp:taxon-name><tp:taxon-name-part taxon-name-part-type="genus" reg="Krantzolaspina">K.</tp:taxon-name-part> <tp:taxon-name-part taxon-name-part-type="species" reg="angustatus">angustatus</tp:taxon-name-part></tp:taxon-name></italic> comb. nov. significantly differs from <italic><tp:taxon-name><tp:taxon-name-part taxon-name-part-type="genus" reg="Krantzolaspina">K.</tp:taxon-name-part> <tp:taxon-name-part taxon-name-part-type="species" reg="rebatii">rebatii</tp:taxon-name-part></tp:taxon-name></italic> and <italic><tp:taxon-name><tp:taxon-name-part taxon-name-part-type="genus" reg="Krantzolaspina">K.</tp:taxon-name-part> <tp:taxon-name-part taxon-name-part-type="species" reg="solimani">solimani</tp:taxon-name-part></tp:taxon-name></italic> comb. nov. in the following combination of characters: <italic><tp:taxon-name><tp:taxon-name-part taxon-name-part-type="genus" reg="Krantzolaspina">K.</tp:taxon-name-part> <tp:taxon-name-part taxon-name-part-type="species" reg="angustatus">angustatus</tp:taxon-name-part></tp:taxon-name></italic> has 32 pairs of smooth dorsal setae (except <italic>S5</italic> and <italic>Z5</italic> slightly pilose), while <italic><tp:taxon-name><tp:taxon-name-part taxon-name-part-type="genus" reg="Krantzolaspina">K.</tp:taxon-name-part> <tp:taxon-name-part taxon-name-part-type="species" reg="rebatii">rebatii</tp:taxon-name-part></tp:taxon-name></italic> and <italic><tp:taxon-name><tp:taxon-name-part taxon-name-part-type="genus" reg="Krantzolaspina">K.</tp:taxon-name-part> <tp:taxon-name-part taxon-name-part-type="species" reg="solimani">solimani</tp:taxon-name-part></tp:taxon-name></italic> have 36 pairs of smooth setae, respectively; <italic><tp:taxon-name><tp:taxon-name-part taxon-name-part-type="genus" reg="Krantzolaspina">K.</tp:taxon-name-part> <tp:taxon-name-part taxon-name-part-type="species" reg="angustatus">angustatus</tp:taxon-name-part></tp:taxon-name></italic> has 15 pairs of setae <italic>r</italic>-<italic>R</italic> and <italic>UR</italic>-series in the unsclerotised lateral cuticle, whereas <italic><tp:taxon-name><tp:taxon-name-part taxon-name-part-type="genus" reg="Krantzolaspina">K.</tp:taxon-name-part> <tp:taxon-name-part taxon-name-part-type="species" reg="solimani">solimani</tp:taxon-name-part></tp:taxon-name></italic> and <italic><tp:taxon-name><tp:taxon-name-part taxon-name-part-type="genus" reg="Krantzolaspina">K.</tp:taxon-name-part> <tp:taxon-name-part taxon-name-part-type="species" reg="rebatii">rebatii</tp:taxon-name-part></tp:taxon-name></italic> have 13 and 10, respectively; in <italic><tp:taxon-name><tp:taxon-name-part taxon-name-part-type="genus" reg="Krantzolaspina">K.</tp:taxon-name-part> <tp:taxon-name-part taxon-name-part-type="species" reg="angustatus">angustatus</tp:taxon-name-part></tp:taxon-name></italic> and <italic><tp:taxon-name><tp:taxon-name-part taxon-name-part-type="genus" reg="Krantzolaspina">K.</tp:taxon-name-part> <tp:taxon-name-part taxon-name-part-type="species" reg="solimani">solimani</tp:taxon-name-part></tp:taxon-name></italic>, the peritreme is extended anteriorly between coxae I–II at the level of <italic>st1</italic>, while in <italic><tp:taxon-name><tp:taxon-name-part taxon-name-part-type="genus" reg="Krantzolaspina">K.</tp:taxon-name-part> <tp:taxon-name-part taxon-name-part-type="species" reg="rebatii">rebatii</tp:taxon-name-part></tp:taxon-name></italic>, it is extended beyond coxa I; in <italic><tp:taxon-name><tp:taxon-name-part taxon-name-part-type="genus" reg="Krantzolaspina">K.</tp:taxon-name-part> <tp:taxon-name-part taxon-name-part-type="species" reg="angustatus">angustatus</tp:taxon-name-part></tp:taxon-name></italic>, a spine-like process is developed in the subcapitulum, while this is absent in <italic><tp:taxon-name><tp:taxon-name-part taxon-name-part-type="genus" reg="Krantzolaspina">K.</tp:taxon-name-part> <tp:taxon-name-part taxon-name-part-type="species" reg="rebatii">rebatii</tp:taxon-name-part></tp:taxon-name></italic> and <italic><tp:taxon-name><tp:taxon-name-part taxon-name-part-type="genus" reg="Krantzolaspina">K.</tp:taxon-name-part> <tp:taxon-name-part taxon-name-part-type="species" reg="solimani">solimani</tp:taxon-name-part></tp:taxon-name></italic>. Further, the arthrodial process in <italic><tp:taxon-name><tp:taxon-name-part taxon-name-part-type="genus" reg="Krantzolaspina">K.</tp:taxon-name-part> <tp:taxon-name-part taxon-name-part-type="species" reg="rebatii">rebatii</tp:taxon-name-part></tp:taxon-name></italic> has a pair of long unequal arthrodial brushes, whereas the arthrodial process in <italic><tp:taxon-name><tp:taxon-name-part taxon-name-part-type="genus" reg="Krantzolaspina">K.</tp:taxon-name-part> <tp:taxon-name-part taxon-name-part-type="species" reg="solimani">solimani</tp:taxon-name-part></tp:taxon-name></italic> and <italic><tp:taxon-name><tp:taxon-name-part taxon-name-part-type="genus" reg="Krantzolaspina">K.</tp:taxon-name-part> <tp:taxon-name-part taxon-name-part-type="species" reg="angustatus">angustatus</tp:taxon-name-part></tp:taxon-name></italic> has a relatively long arthrodial brush and a narrow fringed arthrodial corona. Additionally, in <italic><tp:taxon-name><tp:taxon-name-part taxon-name-part-type="genus" reg="Krantzolaspina">K.</tp:taxon-name-part> <tp:taxon-name-part taxon-name-part-type="species" reg="angustatus">angustatus</tp:taxon-name-part></tp:taxon-name></italic>, small metapodal platelets elliptical in shape are present, while in <italic><tp:taxon-name><tp:taxon-name-part taxon-name-part-type="genus" reg="Krantzolaspina">K.</tp:taxon-name-part> <tp:taxon-name-part taxon-name-part-type="species" reg="solimani">solimani</tp:taxon-name-part></tp:taxon-name></italic> and <italic><tp:taxon-name><tp:taxon-name-part taxon-name-part-type="genus" reg="Krantzolaspina">K.</tp:taxon-name-part> <tp:taxon-name-part taxon-name-part-type="species" reg="rebatii">rebatii</tp:taxon-name-part></tp:taxon-name></italic>, they are absent. Lastly, Table <xref ref-type="table" rid="T1">1</xref> provides uncertain/unclear or unknown characters of these species.</p><table-wrap id="T1" position="float" orientation="portrait"><label>Table 1.</label><caption><p>Characteristics of the females of <italic><tp:taxon-name><tp:taxon-name-part taxon-name-part-type="genus" reg="Krantzolaspina">Krantzolaspina</tp:taxon-name-part> <tp:taxon-name-part taxon-name-part-type="species" reg="angustatus">angustatus</tp:taxon-name-part></tp:taxon-name></italic> comb. nov., and some ambiguous or unknown data of <italic><tp:taxon-name><tp:taxon-name-part taxon-name-part-type="genus" reg="Krantzolaspina">K.</tp:taxon-name-part> <tp:taxon-name-part taxon-name-part-type="species" reg="rebatii">rebatii</tp:taxon-name-part></tp:taxon-name></italic> and <italic><tp:taxon-name><tp:taxon-name-part taxon-name-part-type="genus" reg="Krantzolaspina">K.</tp:taxon-name-part> <tp:taxon-name-part taxon-name-part-type="species" reg="solimani">solimani</tp:taxon-name-part></tp:taxon-name></italic> comb. nov.</p></caption><table id="TID0EGKAI" rules="all"><tbody><tr><td rowspan="1" colspan="1">
                      <bold>Characters</bold>
                    </td><td rowspan="1" colspan="1">
                      <bold><italic><tp:taxon-name><tp:taxon-name-part taxon-name-part-type="genus" reg="Krantzolaspina">K.</tp:taxon-name-part> <tp:taxon-name-part taxon-name-part-type="species" reg="angustatus">angustatus</tp:taxon-name-part></tp:taxon-name></italic> (Ishikawa, 1987) comb. nov.</bold>
                    </td><td rowspan="1" colspan="1">*<bold><italic><tp:taxon-name><tp:taxon-name-part taxon-name-part-type="genus" reg="Krantzolaspina">K.</tp:taxon-name-part> <tp:taxon-name-part taxon-name-part-type="species" reg="rebatii">rebatii</tp:taxon-name-part></tp:taxon-name></italic> Datta &amp; Bhattacharjee, 1989</bold></td><td rowspan="1" colspan="1">*<bold><italic><tp:taxon-name><tp:taxon-name-part taxon-name-part-type="genus" reg="Krantzolaspina">K.</tp:taxon-name-part> <tp:taxon-name-part taxon-name-part-type="species" reg="solimani">solimani</tp:taxon-name-part></tp:taxon-name></italic> (Metwali, 1983) comb. nov.</bold></td></tr><tr><td rowspan="1" colspan="1">Dorsal shield ornamentation</td><td rowspan="1" colspan="1">mostly reticulate (smooth on the dorso-central region around bases of <italic>z1</italic> and <italic>J2</italic>)</td><td rowspan="1" colspan="1">completely smooth?</td><td rowspan="1" colspan="1">with tetra- and pentagonal reticulation (except on dorsocentral region of setae <italic>j–J</italic>, faintly ornamented)</td></tr><tr><td rowspan="1" colspan="1">Sternometasternal / ventrianal shield ornamentation</td><td rowspan="1" colspan="1">completely reticulate and with the lateral margins covered by some semi-rounded cells</td><td rowspan="1" colspan="1">mostly smooth but with lateral margins pointed?/ anterior margin pointed, elsewhere smooth?</td><td rowspan="1" colspan="1">mostly with tetra and pentagonal reticulation</td></tr><tr><td rowspan="1" colspan="1">Parapodal-peritremal shield ornamentation</td><td rowspan="1" colspan="1">slightly reticulate + semi-rounded cells posterior to the coxa IV</td><td rowspan="1" colspan="1">completely smooth?</td><td rowspan="1" colspan="1">completely smooth?</td></tr><tr><td rowspan="1" colspan="1"><bold><sup>1</sup></bold>Setae of opisthogastric cuticle (<italic>JV</italic>–<italic>ZV</italic>)</td><td rowspan="1" colspan="1">Seven pairs (<italic>JV3</italic>–5, <italic>ZV2</italic>–<italic>5</italic>); <italic>JV4</italic>–<italic>5</italic> and <italic>ZV4</italic>–<italic>5</italic> pilose</td><td rowspan="1" colspan="1">Six pairs (<italic>JV4</italic>–<italic>5</italic>, <italic>ZV2</italic>–<italic>5</italic>)?</td><td rowspan="1" colspan="1">Six pairs (<italic>JV4</italic>–5, <italic>ZV2</italic>–<italic>5</italic>)</td></tr><tr><td rowspan="1" colspan="1">Deutosternum: no. rows</td><td rowspan="1" colspan="1">Nine</td><td rowspan="1" colspan="1">three?</td><td rowspan="1" colspan="1">?</td></tr><tr><td rowspan="1" colspan="1">Leg chetotaxy</td><td rowspan="2" colspan="1"/><td rowspan="2" colspan="1"/><td rowspan="6" colspan="1">?</td></tr><tr><td rowspan="1" colspan="1">(Coxa – Tibia)</td></tr><tr><td rowspan="1" colspan="1">I</td><td rowspan="1" colspan="1">2, 6, 13, 12, 12, not counted</td><td rowspan="1" colspan="1">?, ?, 10, 11, 11, ?</td></tr><tr><td rowspan="1" colspan="1">II</td><td rowspan="1" colspan="1">2, 5, 11, 10, 10, 18</td><td rowspan="1" colspan="1">?, 4, 10, 9, ?, ?</td></tr><tr><td rowspan="1" colspan="1">III</td><td rowspan="1" colspan="1">2, 5, 6, 8, 8, 18</td><td rowspan="1" colspan="1">?, 3, 5, 8, 7, ?</td></tr><tr><td rowspan="1" colspan="1">IV</td><td rowspan="1" colspan="1">1, 5, 6, 8, 8, 18</td><td rowspan="1" colspan="1">?, ?, 4, 6, 7, ?</td></tr></tbody></table><table-wrap-foot><fn><p>? indicates unknown or uncertain/unclear data. <bold><sup>1</sup></bold>All setae are smooth and moderately long, except when mentioned otherwise. * holotype not found, presumed lost; characters presented are based on the original description.</p></fn></table-wrap-foot></table-wrap></tp:treatment-sec><tp:treatment-sec sec-type="remarks" id="SECID0E2TAG"><title>Remarks.</title><p><italic><tp:taxon-name><tp:taxon-name-part taxon-name-part-type="genus" reg="Krantzolaspina">Krantzolaspina</tp:taxon-name-part></tp:taxon-name></italic> is a well-defined genus by the unique combination of characters stated above (see diagnosis of the genus). However, a number of characters are also present in other dermanyssine families, for example, well-developed arthrodial brush(es) is/are also present in macrochelid mites, a sternometasternal shield bearing <italic>st1</italic>–<italic>st4</italic> is shared with species of <tp:taxon-name><tp:taxon-name-part taxon-name-part-type="family">Pachylaelapidae</tp:taxon-name-part></tp:taxon-name> (<xref ref-type="bibr" rid="B66">Mašán and Halliday 2014</xref>) and <tp:taxon-name><tp:taxon-name-part taxon-name-part-type="family">Ologamasidae</tp:taxon-name-part></tp:taxon-name> (<xref ref-type="bibr" rid="B12">Castilho et al. 2016</xref>) and the fusion of genital + ventral + anal shields forming a genitiventrianal shield is shared with two genera of <tp:taxon-name><tp:taxon-name-part taxon-name-part-type="family">Laelapidae</tp:taxon-name-part></tp:taxon-name> (<italic><tp:taxon-name><tp:taxon-name-part taxon-name-part-type="genus" reg="Ololaelaps">Ololaelaps</tp:taxon-name-part></tp:taxon-name></italic> and <italic><tp:taxon-name><tp:taxon-name-part taxon-name-part-type="genus" reg="Oloopticus">Oloopticus</tp:taxon-name-part></tp:taxon-name></italic>) (<xref ref-type="bibr" rid="B5">Beaulieu et al. 2019</xref>).</p><p>Although the genitiventrianal shield is a diagnostic character for <italic><tp:taxon-name><tp:taxon-name-part taxon-name-part-type="genus" reg="Krantzolaspina">Krantzolaspina</tp:taxon-name-part></tp:taxon-name></italic>, it is not an exclusive character as it also occurs in other genera of <tp:taxon-name><tp:taxon-name-part taxon-name-part-type="family">Parholaspididae</tp:taxon-name-part></tp:taxon-name>, such as <italic><tp:taxon-name><tp:taxon-name-part taxon-name-part-type="genus" reg="Holaspulus">Holaspulus</tp:taxon-name-part></tp:taxon-name></italic>, some species of <italic><tp:taxon-name><tp:taxon-name-part taxon-name-part-type="genus" reg="Holaspina">Holaspina</tp:taxon-name-part></tp:taxon-name></italic> and <italic><tp:taxon-name><tp:taxon-name-part taxon-name-part-type="genus" reg="Proparholaspulus">Proparholaspulus</tp:taxon-name-part></tp:taxon-name></italic>, as well as in other families, such as <tp:taxon-name><tp:taxon-name-part taxon-name-part-type="family">Leptolaelapidae</tp:taxon-name-part></tp:taxon-name> genus <italic><tp:taxon-name><tp:taxon-name-part taxon-name-part-type="genus" reg="Indutolaelaps">Indutolaelaps</tp:taxon-name-part></tp:taxon-name></italic> Karg, 1997. In addition, this feature occurs in some species of <tp:taxon-name><tp:taxon-name-part taxon-name-part-type="family">Laelapidae</tp:taxon-name-part></tp:taxon-name> (see above), but in those species, the genitiventrianal shield is hyper-developed posteriorly and occupies most of the opisthogaster and is often named the hologastric shield (<xref ref-type="bibr" rid="B5">Beaulieu et al. 2019</xref>).</p><p>One particular feature of <italic><tp:taxon-name><tp:taxon-name-part taxon-name-part-type="genus" reg="Krantzolaspina">Krantzolaspina</tp:taxon-name-part></tp:taxon-name></italic> is the pointed spur-like process present on the palp trochanter and this character is important for recognising the genus. However, a similar process is present in species (and all post-embryonic stages) of the monotypic family <tp:taxon-name><tp:taxon-name-part taxon-name-part-type="family">Megalolaelapidae</tp:taxon-name-part></tp:taxon-name> (<italic><tp:taxon-name><tp:taxon-name-part taxon-name-part-type="genus" reg="Megalolaelaps">Megalolaelaps</tp:taxon-name-part></tp:taxon-name></italic>), in which the palp trochanter typically bears a large anteroventral horn-like projection. Unfortunately, the function of these processes of the palp trochanter in <italic><tp:taxon-name><tp:taxon-name-part taxon-name-part-type="genus" reg="Krantzolaspina">Krantzolaspina</tp:taxon-name-part></tp:taxon-name></italic> and <italic><tp:taxon-name><tp:taxon-name-part taxon-name-part-type="genus" reg="Megalolaelaps">Megalolaelaps</tp:taxon-name-part></tp:taxon-name></italic> is unknown (<xref ref-type="bibr" rid="B66">Mašán and Halliday 2014</xref>, <xref ref-type="bibr" rid="B14">Cómbita-Heredia et al. 2018</xref>). It should be noted that members of <tp:taxon-name><tp:taxon-name-part taxon-name-part-type="family">Megalolaelapidae</tp:taxon-name-part></tp:taxon-name> are more similar morphologically to <tp:taxon-name><tp:taxon-name-part taxon-name-part-type="family">Pachylaelapidae</tp:taxon-name-part></tp:taxon-name> and to <tp:taxon-name><tp:taxon-name-part taxon-name-part-type="family">Macrochelidae</tp:taxon-name-part></tp:taxon-name> of the genus <italic><tp:taxon-name><tp:taxon-name-part taxon-name-part-type="genus" reg="Neopodocinum">Neopodocinum</tp:taxon-name-part></tp:taxon-name></italic> Oudemans (<tp:taxon-name><tp:taxon-name-part taxon-name-part-type="family">Macrochelidae</tp:taxon-name-part></tp:taxon-name>) than to <tp:taxon-name><tp:taxon-name-part taxon-name-part-type="family">Parholaspididae</tp:taxon-name-part></tp:taxon-name> (<xref ref-type="bibr" rid="B14">Cómbita-Heredia et al. 2018</xref>).</p></tp:treatment-sec><ref-list><ref id="B41"><mixed-citation xmlns:xlink="http://www.w3.org/1999/xlink" xlink:type="simple"><person-group><name name-style="western"><surname>Kadkhodae</surname><given-names>FE</given-names></name><name name-style="western"><surname>Nemati</surname><given-names>A</given-names></name><name name-style="western"><surname>Kocheili</surname><given-names>F</given-names></name></person-group> (<year>2013</year>) <article-title>Some mesostigmatid mites from Iran with their world distribution.</article-title><source>Journal of Crop Protection</source><volume>2</volume>: <fpage>127</fpage>–<lpage>138</lpage>.</mixed-citation></ref><ref id="B24"><mixed-citation xmlns:xlink="http://www.w3.org/1999/xlink" xlink:type="simple"><person-group><name name-style="western"><surname>Hajizadeh</surname><given-names>J</given-names></name><name name-style="western"><surname>Mortazavi</surname><given-names>S</given-names></name><name name-style="western"><surname>Balloch-Shahriari</surname><given-names>N</given-names></name><name name-style="western"><surname>Castilho</surname><given-names>RC</given-names></name></person-group> (<year>2017</year>) <article-title>A new species of the genus <italic><tp:taxon-name><tp:taxon-name-part taxon-name-part-type="genus">Indutolaelaps</tp:taxon-name-part></tp:taxon-name></italic> (<tp:taxon-name><tp:taxon-name-part taxon-name-part-type="order">Mesostigmata</tp:taxon-name-part></tp:taxon-name>: <tp:taxon-name><tp:taxon-name-part taxon-name-part-type="family">Leptolaelapidae</tp:taxon-name-part></tp:taxon-name>) from Iran.</article-title><source>Linzer</source><volume>49</volume>: <fpage>669</fpage>–<lpage>676</lpage>.</mixed-citation></ref><ref id="B66"><mixed-citation xmlns:xlink="http://www.w3.org/1999/xlink" xlink:type="simple"><person-group><name name-style="western"><surname>Mašán</surname><given-names>P</given-names></name><name name-style="western"><surname>Halliday</surname><given-names>B</given-names></name></person-group> (<year>2014</year>) <article-title>Review of the mite family <tp:taxon-name><tp:taxon-name-part taxon-name-part-type="family">Pachylaelapidae</tp:taxon-name-part></tp:taxon-name> (<tp:taxon-name><tp:taxon-name-part taxon-name-part-type="subclass">Acari</tp:taxon-name-part></tp:taxon-name>: <tp:taxon-name><tp:taxon-name-part taxon-name-part-type="order">Mesostigmata</tp:taxon-name-part></tp:taxon-name>).</article-title><source>Zootaxa</source><volume>3776</volume>: <fpage>1</fpage>–<lpage>66</lpage>. <ext-link xlink:type="simple" ext-link-type="doi" xlink:href="10.11646/zootaxa.3776.1.1">https://doi.org/10.11646/zootaxa.3776.1.1</ext-link></mixed-citation></ref><ref id="B12"><mixed-citation xmlns:xlink="http://www.w3.org/1999/xlink" xlink:type="simple"><person-group><name name-style="western"><surname>Castilho</surname><given-names>RC</given-names></name><name name-style="western"><surname>Silva</surname><given-names>ES</given-names></name><name name-style="western"><surname>DeMoraes</surname><given-names>GJ</given-names></name><name name-style="western"><surname>Halliday</surname><given-names>B</given-names></name></person-group> (<year>2016</year>) <article-title>Catalogue of the family <tp:taxon-name><tp:taxon-name-part taxon-name-part-type="family">Ologamasidae</tp:taxon-name-part></tp:taxon-name> Ryke (<tp:taxon-name><tp:taxon-name-part taxon-name-part-type="subclass">Acari</tp:taxon-name-part></tp:taxon-name>: <tp:taxon-name><tp:taxon-name-part taxon-name-part-type="order">Mesostigmata</tp:taxon-name-part></tp:taxon-name>).</article-title><source>Zootaxa</source><volume>4197</volume>: <fpage>1</fpage>–<lpage>147</lpage>. <ext-link xlink:type="simple" ext-link-type="doi" xlink:href="10.11646/zootaxa.4197.1.1">https://doi.org/10.11646/zootaxa.4197.1.1</ext-link></mixed-citation></ref><ref id="B5"><mixed-citation xmlns:xlink="http://www.w3.org/1999/xlink" xlink:type="simple"><person-group><name name-style="western"><surname>Beaulieu</surname><given-names>F</given-names></name><name name-style="western"><surname>Quintero-Gutiérrez</surname><given-names>EJ</given-names></name><name name-style="western"><surname>Sandmann</surname><given-names>D</given-names></name><name name-style="western"><surname>Klarner</surname><given-names>B</given-names></name><name name-style="western"><surname>Widyastuti</surname><given-names>R</given-names></name><name name-style="western"><surname>Cómbita-heredia</surname><given-names>O</given-names></name><name name-style="western"><surname>Scheu</surname><given-names>S</given-names></name></person-group> (<year>2019</year>) <article-title>Review of the mite genus <italic><tp:taxon-name><tp:taxon-name-part taxon-name-part-type="genus">Ololaelaps</tp:taxon-name-part></tp:taxon-name></italic> (<tp:taxon-name><tp:taxon-name-part taxon-name-part-type="subclass">Acari</tp:taxon-name-part></tp:taxon-name>, <tp:taxon-name><tp:taxon-name-part taxon-name-part-type="family">Laelapidae</tp:taxon-name-part></tp:taxon-name>) and redescription of <italic><tp:taxon-name><tp:taxon-name-part taxon-name-part-type="genus">O.</tp:taxon-name-part> <tp:taxon-name-part taxon-name-part-type="species">formidabilis</tp:taxon-name-part></tp:taxon-name></italic> Berlese.</article-title><volume>36</volume>: <fpage>1</fpage>–<lpage>36</lpage>. <ext-link xlink:type="simple" ext-link-type="doi" xlink:href="10.3897/zookeys.853.29407">https://doi.org/10.3897/zookeys.853.29407</ext-link></mixed-citation></ref><ref id="B14"><mixed-citation xmlns:xlink="http://www.w3.org/1999/xlink" xlink:type="simple"><person-group><name name-style="western"><surname>Cómbita-Heredia</surname><given-names>O</given-names></name><name name-style="western"><surname>Quintero-Gutiérrez</surname><given-names>EJ</given-names></name><name name-style="western"><surname>Klompen</surname><given-names>H</given-names></name></person-group> (<year>2018</year>) <article-title>Ontogeny of <italic><tp:taxon-name><tp:taxon-name-part taxon-name-part-type="genus">Megalolaelaps</tp:taxon-name-part> <tp:taxon-name-part taxon-name-part-type="species">colossus</tp:taxon-name-part></tp:taxon-name></italic> sp. nov. (<tp:taxon-name><tp:taxon-name-part taxon-name-part-type="subclass">Acari</tp:taxon-name-part></tp:taxon-name>: <tp:taxon-name><tp:taxon-name-part taxon-name-part-type="family">Megalolaelapidae</tp:taxon-name-part></tp:taxon-name>), an enigmatic symbiont of dung beetles (<tp:taxon-name><tp:taxon-name-part taxon-name-part-type="order">Coleoptera</tp:taxon-name-part></tp:taxon-name>: <tp:taxon-name><tp:taxon-name-part taxon-name-part-type="family">Scarabaeidae</tp:taxon-name-part></tp:taxon-name>) in Colombia.</article-title><source>Systematic &amp; Applied Acarology</source><volume>23</volume>: <fpage>1102</fpage>–<lpage>1124</lpage>. <ext-link xlink:type="simple" ext-link-type="doi" xlink:href="10.11158/saa.23.6.7">https://doi.org/10.11158/saa.23.6.7</ext-link></mixed-citation></ref></ref-list></tp:taxon-treatment>
